# Supplementary material for: Bacterial EPIYA effectors – Where do they come from? What are they? Where are they going?
Source: Cell Microbiol. 2012 Nov 1;15(3):377–85. doi: 10.1111/cmi.12040 (PMC3593179; doi:10.1111/cmi.12040)
Supplement: Supplementary file 1 [file cmi0015-0377-SD1.zip]

Archive with 2 entries (2 files):
- References to Supplementary Table 1.docx
- Suppl_Table_1.docx
